# Supplementary material for: Lycocasine A, a Lycopodium Alkaloid from Lycopodiastrum casuarinoides and Its Acid-Sensing Ion Channel 1a Inhibitory Activity
Source: Molecules. 2024 Apr 1;29(7):1581. doi: 10.3390/molecules29071581 (PMC11013477; doi:10.3390/molecules29071581)
Supplement: Supplementary file 1 [file molecules-29-01581-s001.zip]

Archive with 1 entries (1 files):
- molecules-2887740-supplementary.pdf
